# Supplementary material for: Exploring Hydrothermal Synthesis of SAPO-18 under High Hydrostatic Pressure
Source: Nanomaterials (Basel). 2022 Jan 26;12(3):396. doi: 10.3390/nano12030396 (PMC8838306; doi:10.3390/nano12030396)
Supplement: Supplementary file 1 [file nanomaterials-12-00396-s001.zip]

Archive with 1 entries (1 files):
- nanomaterials-1526377-supplementary.pdf
